# Supplementary material for: Sleep Traits, Night Shift Work and Lung Cancer Risk among Women: Results from a Population-Based Case-Control Study in France (The WELCA Study)
Source: Int J Environ Res Public Health. 2022 Dec 4;19(23):16246. doi: 10.3390/ijerph192316246 (PMC9740028; doi:10.3390/ijerph192316246)
Supplement: Supplementary file 1 [file ijerph-19-16246-s001.zip]

Archive with 1 entries (1 files):
- ijerph-2023991-supplementary.pdf
